# Supplementary material for: Core-Hole Excitation Spectra of the Oxides and Hydrates of Fullerene C60 and Azafullerene C59N
Source: Molecules. 2024 Jan 26;29(3):609. doi: 10.3390/molecules29030609 (PMC10856231; doi:10.3390/molecules29030609)
Supplement: Supplementary file 1 [file molecules-29-00609-s001.zip]

Archive with 1 entries (1 files):
- molecules-2780190-supplementary.pdf
